# Supplementary material for: Multi-Material 3D Printing of Biobased Epoxy Resins
Source: Polymers (Basel). 2024 May 27;16(11):1510. doi: 10.3390/polym16111510 (PMC11174478; doi:10.3390/polym16111510)
Supplement: Supplementary file 1 [file polymers-16-01510-s001.zip]

Archive with 2 entries (2 files):
- polymers-3005738-supplementary.mp4
- polymers-3005738-supplementary.pdf
